# Supplementary material for: Agave Fructans as a Carbon Source to Develop a Postbiotic-Based Strategy for the Prophylaxis and Treatment of Helicobacter pylori Infection
Source: Int J Mol Sci. 2025 Nov 17;26(22):11119. doi: 10.3390/ijms262211119 (PMC12652299; doi:10.3390/ijms262211119)
Supplement: Supplementary file 1 [file ijms-26-11119-s001.zip]

Archive with 1 entries (1 files):
- ijms-3948278-supplementary.pdf
